# Supplementary material for: Structured Reporting of Computed Tomography and Magnetic Resonance in the Staging of Pancreatic Adenocarcinoma: A Delphi Consensus Proposal
Source: Diagnostics (Basel). 2021 Nov 3;11(11):2033. doi: 10.3390/diagnostics11112033 (PMC8621603; doi:10.3390/diagnostics11112033)
Supplement: Supplementary file 1 [file diagnostics-11-02033-s001.zip]

Archive with 1 entries (1 files):
- diagnostics-1423817-supplementary.pdf
